# Supplementary material for: Investigation of the Microbial Diversity in the Oryza sativa Cultivation Environment and Artificial Transplantation of Microorganisms to Improve Sustainable Mycobiota
Source: J Fungi (Basel). 2024 Jun 6;10(6):412. doi: 10.3390/jof10060412 (PMC11205129; doi:10.3390/jof10060412)
Supplement: Supplementary file 1 [file jof-10-00412-s001.zip]

Archive with 1 entries (1 files):
- jof-3023338-supplementary.pdf
